# Supplementary material for: SRY mutation analysis by next generation (deep) sequencing in a cohort of chromosomal Disorders of Sex Development (DSD) patients with a mosaic karyotype
Source: BMC Med Genet. 2012 Nov 16;13:108. doi: 10.1186/1471-2350-13-108 (PMC3538515; doi:10.1186/1471-2350-13-108)
Supplement: Additional file 1 — Table S1. Primers used for analyzing the 14 samples. Listed are the 56 different sequences that were used for amplifying two PCR products covering the SRY gene. Each primer consists of a 454-specific sequence, a 10 nt barcode unique for each sample (in bold), and a sequence for amplifying the SRY gene (italicised). The column “total reads” shows how many reads contained the first 9 nt of the corresponding barcode (plus the first 3 nt of the SRY primer to differentiate the two different PCR products), irrespective of the 10th nt of the barcode sequence. The column “total correct reads” shows how many reads contained the expected 10th nt of the corresponding barcode. [file 1471-2350-13-108-S1.xls]

## Sheet: Sheet1
Primer Name	Primer sequence	Total reads	Total correct reads	Incorrect call (%)
SRY F1_1	CGTATCGCCTCCCTCGCGCCATCAGACGCTCGACATAGCCAATGTTACCCGATTG	4244	4243	0.0235627
SRY F1_2	CGTATCGCCTCCCTCGCGCCATCAGAGACGCACTCTAGCCAATGTTACCCGATTG	809	807	0.247219
SRY F1_3	CGTATCGCCTCCCTCGCGCCATCAGAGCACTGTAGTAGCCAATGTTACCCGATTG	2038	2037	0.0490677
SRY F1_4	CGTATCGCCTCCCTCGCGCCATCAGATCAGACACGTAGCCAATGTTACCCGATTG	4297	4294	0.0698162
SRY F1_5	CGTATCGCCTCCCTCGCGCCATCAGATATCGCGAGTAGCCAATGTTACCCGATTG	5135	5134	0.0194742
SRY F1_6	CGTATCGCCTCCCTCGCGCCATCAGCGTGTCTCTATAGCCAATGTTACCCGATTG	5412	5411	0.0184775
SRY F1_7	CGTATCGCCTCCCTCGCGCCATCAGCTCGCGTGTCTAGCCAATGTTACCCGATTG	4783	4779	0.0836295
SRY F1_8	CGTATCGCCTCCCTCGCGCCATCAGTAGTATCAGCTAGCCAATGTTACCCGATTG	9982	9939	0.430775
SRY F1_9	CGTATCGCCTCCCTCGCGCCATCAGTCTCTATGCGTAGCCAATGTTACCCGATTG	5806	5803	0.0516707
SRY F1_10	CGTATCGCCTCCCTCGCGCCATCAGTGATACGTCTTAGCCAATGTTACCCGATTG	8234	8231	0.0364343
SRY F1_11	CGTATCGCCTCCCTCGCGCCATCAGTACTGAGCTATAGCCAATGTTACCCGATTG	3737	3737	0
SRY F1_12	CGTATCGCCTCCCTCGCGCCATCAGCATAGTAGTGTAGCCAATGTTACCCGATTG	4119	4119	0
SRY F1_13	CGTATCGCCTCCCTCGCGCCATCAGCGAGAGATACTAGCCAATGTTACCCGATTG	4746	4740	0.126422
SRY F1_14	CGTATCGCCTCCCTCGCGCCATCAGATACGACGTATAGCCAATGTTACCCGATTG	15097	15096	0.00662383
SRY R1_1	CTATGCGCCTTGCCAGCCCGCTCAGACGCTCGACAGCGAAACTCAGAGATCAGCA	3127	3127	0
SRY R1_2	CTATGCGCCTTGCCAGCCCGCTCAGAGACGCACTCGCGAAACTCAGAGATCAGCA	495	493	0.40404
SRY R1_3	CTATGCGCCTTGCCAGCCCGCTCAGAGCACTGTAGGCGAAACTCAGAGATCAGCA	1240	1240	0
SRY R1_4	CTATGCGCCTTGCCAGCCCGCTCAGATCAGACACGGCGAAACTCAGAGATCAGCA	3188	3186	0.0627353
SRY R1_5	CTATGCGCCTTGCCAGCCCGCTCAGATATCGCGAGGCGAAACTCAGAGATCAGCA	4398	4396	0.0454752
SRY R1_6	CTATGCGCCTTGCCAGCCCGCTCAGCGTGTCTCTAGCGAAACTCAGAGATCAGCA	4431	4427	0.0902731
SRY R1_7	CTATGCGCCTTGCCAGCCCGCTCAGCTCGCGTGTCGCGAAACTCAGAGATCAGCA	3806	3806	0
SRY R1_8	CTATGCGCCTTGCCAGCCCGCTCAGTAGTATCAGCGCGAAACTCAGAGATCAGCA	7930	7920	0.126103
SRY R1_9	CTATGCGCCTTGCCAGCCCGCTCAGTCTCTATGCGGCGAAACTCAGAGATCAGCA	4709	4709	0
SRY R1_10	CTATGCGCCTTGCCAGCCCGCTCAGTGATACGTCTGCGAAACTCAGAGATCAGCA	7446	7443	0.0402901
SRY R1_11	CTATGCGCCTTGCCAGCCCGCTCAGTACTGAGCTAGCGAAACTCAGAGATCAGCA	4500	4496	0.0888889
SRY R1_12	CTATGCGCCTTGCCAGCCCGCTCAGCATAGTAGTGGCGAAACTCAGAGATCAGCA	3396	3396	0
SRY R1_13	CTATGCGCCTTGCCAGCCCGCTCAGCGAGAGATACGCGAAACTCAGAGATCAGCA	3475	3468	0.201439
SRY R1_14	CTATGCGCCTTGCCAGCCCGCTCAGATACGACGTAGCGAAACTCAGAGATCAGCA	1265	1265	0
SRY F2_1	CGTATCGCCTCCCTCGCGCCATCAGACGCTCGACAGCCATTTTTCGGCTTCAGTA	2846	2842	0.140548
SRY F2_2	CGTATCGCCTCCCTCGCGCCATCAGAGACGCACTCGCCATTTTTCGGCTTCAGTA	2714	2713	0.036846
SRY F2_3	CGTATCGCCTCCCTCGCGCCATCAGAGCACTGTAGGCCATTTTTCGGCTTCAGTA	1564	1564	0
SRY F2_4	CGTATCGCCTCCCTCGCGCCATCAGATCAGACACGGCCATTTTTCGGCTTCAGTA	1498	1498	0
SRY F2_5	CGTATCGCCTCCCTCGCGCCATCAGATATCGCGAGGCCATTTTTCGGCTTCAGTA	2422	2420	0.0825764
SRY F2_6	CGTATCGCCTCCCTCGCGCCATCAGCGTGTCTCTAGCCATTTTTCGGCTTCAGTA	2718	2717	0.0367918
SRY F2_7	CGTATCGCCTCCCTCGCGCCATCAGCTCGCGTGTCGCCATTTTTCGGCTTCAGTA	1600	1600	0
SRY F2_8	CGTATCGCCTCCCTCGCGCCATCAGTAGTATCAGCGCCATTTTTCGGCTTCAGTA	2277	2272	0.219587
SRY F2_9	CGTATCGCCTCCCTCGCGCCATCAGTCTCTATGCGGCCATTTTTCGGCTTCAGTA	2809	2809	0
SRY F2_10	CGTATCGCCTCCCTCGCGCCATCAGTGATACGTCTGCCATTTTTCGGCTTCAGTA	2560	2558	0.078125
SRY F2_11	CGTATCGCCTCCCTCGCGCCATCAGTACTGAGCTAGCCATTTTTCGGCTTCAGTA	1281	1281	0
SRY F2_12	CGTATCGCCTCCCTCGCGCCATCAGCATAGTAGTGGCCATTTTTCGGCTTCAGTA	2466	2462	0.162206
SRY F2_13	CGTATCGCCTCCCTCGCGCCATCAGCGAGAGATACGCCATTTTTCGGCTTCAGTA	2262	2258	0.176835
SRY F2_14	CGTATCGCCTCCCTCGCGCCATCAGATACGACGTAGCCATTTTTCGGCTTCAGTA	2232	2232	0
SRY R2_1	CTATGCGCCTTGCCAGCCCGCTCAGACGCTCGACATTCGAACTCTGGCACCTTTC	2908	2908	0
SRY R2_2	CTATGCGCCTTGCCAGCCCGCTCAGAGACGCACTCTTCGAACTCTGGCACCTTTC	2556	2554	0.0782473
SRY R2_3	CTATGCGCCTTGCCAGCCCGCTCAGAGCACTGTAGTTCGAACTCTGGCACCTTTC	1505	1503	0.13289
SRY R2_4	CTATGCGCCTTGCCAGCCCGCTCAGATCAGACACGTTCGAACTCTGGCACCTTTC	1542	1539	0.194553
SRY R2_5	CTATGCGCCTTGCCAGCCCGCTCAGATATCGCGAGTTCGAACTCTGGCACCTTTC	2362	2361	0.042337
SRY R2_6	CTATGCGCCTTGCCAGCCCGCTCAGCGTGTCTCTATTCGAACTCTGGCACCTTTC	2399	2397	0.0833681
SRY R2_7	CTATGCGCCTTGCCAGCCCGCTCAGCTCGCGTGTCTTCGAACTCTGGCACCTTTC	1693	1692	0.0590667
SRY R2_8	CTATGCGCCTTGCCAGCCCGCTCAGTAGTATCAGCTTCGAACTCTGGCACCTTTC	2330	2325	0.214592
SRY R2_9	CTATGCGCCTTGCCAGCCCGCTCAGTCTCTATGCGTTCGAACTCTGGCACCTTTC	3007	3007	0
SRY R2_10	CTATGCGCCTTGCCAGCCCGCTCAGTGATACGTCTTTCGAACTCTGGCACCTTTC	2487	2487	0
SRY R2_11	CTATGCGCCTTGCCAGCCCGCTCAGTACTGAGCTATTCGAACTCTGGCACCTTTC	2034	2034	0
SRY R2_12	CTATGCGCCTTGCCAGCCCGCTCAGCATAGTAGTGTTCGAACTCTGGCACCTTTC	2470	2470	0
SRY R2_13	CTATGCGCCTTGCCAGCCCGCTCAGCGAGAGATACTTCGAACTCTGGCACCTTTC	2270	2270	0
SRY R2_14	CTATGCGCCTTGCCAGCCCGCTCAGATACGACGTATTCGAACTCTGGCACCTTTC	2023	2022	0.0494315
	Total	194680	194537	0.0734539
Supplementary Table 1. Primers used for analyzing the 14 samples. Listed are the 56 different sequences that were used for amplifying two PCR products covering the SRY gene.
Each primer consists of a 454-specific sequence, a 10 nt barcode unique for each sample (in bold), and a sequence for amplifying the SRY gene (italicised).
The column “total reads” shows how many reads contained the first 9 nt of the corresponding barcode (plus the first 3 nt of the SRY primer to differentiate the two different PCR products),
irrespective of the 10th nt of the barcode sequence. The column “total correct reads” shows how many reads contained the expected 10th nt of the corresponding barcode.
